# Supplementary material for: Development of Yellow-to-Orange Photoluminescence Molecules Based on Alterations in the Donor Units of Fluorinated Tolanes
Source: Molecules. 2022 Sep 7;27(18):5782. doi: 10.3390/molecules27185782 (PMC9504459; doi:10.3390/molecules27185782)
Supplement: Supplementary file 1 [file molecules-27-05782-s001.zip]

Archive with 1 entries (1 files):
- molecules-1897730-supplementary.pdf
